# Supplementary material for: Eutectic Mixtures Based on Oleic Acid and Pulsed Electric Fields: A Strategy for the Extraction of Astaxanthin from Dry Biomass of Xanthophyllomyces dendrorhous
Source: Foods. 2025 Jul 4;14(13):2371. doi: 10.3390/foods14132371 (PMC12248501; doi:10.3390/foods14132371)
Supplement: Supplementary file 1 [file foods-14-02371-s001.zip]

Archive with 1 entries (1 files):
- foods-3686737-supplementary.pdf
